# Supplementary material for: CASynergy: A causal attention model for interpretable prediction of cancer drug synergy
Source: PLoS Comput Biol. 2025 Oct 15;21(10):e1013567. doi: 10.1371/journal.pcbi.1013567 (PMC12548910; doi:10.1371/journal.pcbi.1013567)
Supplement: S1 Table — summarizes the OncologyScreen dataset, comprising 28 cancer cell lines from CCLE and GEO, spanning skin, ovary, large intestine, lung, breast, and prostate tissues. Each entry lists the cell line name, tissue origin, and unique DepMap ID, enabling integration with multi-omics data and cross-study analyses. (XLSX) [file pcbi.1013567.s001.xlsx]

## Sheet: Sheet1
Cell line name	Tissue	DepMapId
A2058	skin	ACH-000788
A2780	ovary	ACH-000657
A375	skin	ACH-000219
CAOV3	ovary	ACH-000713
DLD1	large intestine	ACH-001061
ES2	ovary	ACH-000906
HCT116	large intestine	ACH-000971
HT144	skin	ACH-000322
HT29	large intestine	ACH-000552
KPL1	breast	ACH-000028
LOVO	large intestine	ACH-000950
MDAMB436	breast	ACH-000573
NCIH1650	lung	ACH-000035
NCIH2122	lung	ACH-000311
NCIH23	lung	ACH-000900
NCIH460	lung	ACH-000463
NCIH520	lung	ACH-000395
OV90	ovary	ACH-000291
RKO	large intestine	ACH-000943
RPMI7951	skin	ACH-000348
SKMEL30	skin	ACH-000810
SKMES1	lung	ACH-000665
SKOV3	ovary	ACH-000811
SW620	large intestine	ACH-000651
SW837	large intestine	ACH-000421
T47D	breast	ACH-000147
UACC62	skin	ACH-000425
VCAP	prostate	ACH-000115
ZR751	breast	ACH-000097
