# Supplementary material for: CASynergy: A causal attention model for interpretable prediction of cancer drug synergy
Source: PLoS Comput Biol. 2025 Oct 15;21(10):e1013567. doi: 10.1371/journal.pcbi.1013567 (PMC12548910; doi:10.1371/journal.pcbi.1013567)
Supplement: S2 Table — lists the hyperparameters optimized for the CASynergy model, including learning rates (10 ⁻ ² to 10 ⁻ ⁵), batch sizes (16–156), cross-attention layers (1–3), and global pooling methods (Max/Average). The final configuration was empirically determined through systematic validation. (XLSX) [file pcbi.1013567.s002.xlsx]

## Sheet: Sheet1
Hyperarmater	Values
Learning rate	10-2; 10-3; 10-4; 10-5
Batch size	16; 32; 64; 128; 156
Cross-attention layers	1; 2; 3
Global pooling.	Global Max Pooling; Global Average Pooling
