# Supplementary material for: CASynergy: A causal attention model for interpretable prediction of cancer drug synergy
Source: PLoS Comput Biol. 2025 Oct 15;21(10):e1013567. doi: 10.1371/journal.pcbi.1013567 (PMC12548910; doi:10.1371/journal.pcbi.1013567)
Supplement: S3 Table — presents the hyperparameter tuning results. (XLSX) [file pcbi.1013567.s003.xlsx]

## Sheet: Sheet1
λ₂ λ₁	0	0.1	0.2	0.3	0.4	0.5	0.6	0.7	0.8	0.9	1
0	0.868	0.87	0.869	0.874	0.874	0.872	0.869	0.873	0.875	0.87	0.871
0.1	0.873	0.87	0.871	0.876	0.871	0.867	0.874	0.871	0.87	0.87	0.872
0.2	0.875	0.869	0.872	0.871	0.867	0.868	0.872	0.873	0.867	0.872	0.868
0.3	0.867	0.87	0.873	0.874	0.87	0.87	0.871	0.871	0.872	0.871	0.874
0.4	0.872	0.873	0.866	0.87	0.87	0.874	0.871	0.869	0.87	0.87	0.871
0.5	0.872	0.875	0.87	0.872	0.872	0.873	0.873	0.868	0.871	0.866	0.871
0.6	0.871	0.87	0.872	0.874	0.871	0.867	0.873	0.874	0.869	0.869	0.87
0.7	0.874	0.869	0.871	0.867	0.874	0.869	0.871	0.87	0.871	0.872	0.869
0.8	0.87	0.871	0.87	0.872	0.871	0.872	0.872	0.871	0.872	0.87	0.867
0.9	0.868	0.875	0.87	0.871	0.872	0.868	0.87	0.871	0.871	0.87	0.873
1	0.873	0.87	0.871	0.873	0.873	0.867	0.87	0.869	0.873	0.872	0.867
