# Supplementary material for: CASynergy: A causal attention model for interpretable prediction of cancer drug synergy
Source: PLoS Comput Biol. 2025 Oct 15;21(10):e1013567. doi: 10.1371/journal.pcbi.1013567 (PMC12548910; doi:10.1371/journal.pcbi.1013567)
Supplement: S4 Table — (XLSX) [file pcbi.1013567.s004.xlsx]

## Sheet: Sheet1
Masking	AUC	AUPR	F1	ACC
0	0.8740±0.004	0.8883±0.006	0.8286±0.007	0.8072±0.006
0.1	0.8700±0.005	0.8837±0.004	0.8227±0.004	0.8036±0.003
0.2	0.8695±0.003	0.8819±0.006	0.8219±0.006	0.8008±0.007
0.3	0.8693±0.003	0.8796±0.004	0.8183±0.007	0.7979±0.006
