# Supplementary material for: CASynergy: A causal attention model for interpretable prediction of cancer drug synergy
Source: PLoS Comput Biol. 2025 Oct 15;21(10):e1013567. doi: 10.1371/journal.pcbi.1013567 (PMC12548910; doi:10.1371/journal.pcbi.1013567)
Supplement: S5 Table — (XLSX) [file pcbi.1013567.s005.xlsx]

## Sheet: Sheet1
Training fraction	AUC	AUPR	F1	ACC
0.3	0.7772±0.0059	0.7932±0.0147	0.7630±0.0138	0.7048±0.0183
0.5	0.8162±0.0179	0.8319±0.0206	0.7878±0.0138	0.7330±0.0177
0.7	0.8389±0.0109	0.8633±0.0147	0.8059±0.0184	0.7676±0.0197
