# Supplementary material for: CASynergy: A causal attention model for interpretable prediction of cancer drug synergy
Source: PLoS Comput Biol. 2025 Oct 15;21(10):e1013567. doi: 10.1371/journal.pcbi.1013567 (PMC12548910; doi:10.1371/journal.pcbi.1013567)
Supplement: S6 Table — (XLSX) [file pcbi.1013567.s006.xlsx]

## Sheet: Sheet1
Omics on the cell line	AUC	AUPR	F1	ACC
Expression	0.8740 ± 0.004	0.8883 ± 0.006	0.8286 ± 0.007	0.8072 ± 0.006
Expression + Mutation	0.8721 ± 0.005	0.8824 ± 0.005	0.8276 ± 0.004	0.8065 ± 0.006
Expression + CNV	0.8721 ± 0.005	0.8818 ± 0.005	0.8251 ± 0.005	0.8046 ± 0.006
Expression + Mutation + CNV	0.8744 ± 0.004	0.8848 ± 0.008	0.8270 ± 0.009	0.8098 ± 0.006
